# Supplementary material for: Synergistic Anti-Tumor Activity of LRPPRC Inhibition and Dasatinib Through Dual Oxidative Phosphorylation Disruption
Source: Pharmaceuticals (Basel). 2026 Mar 12;19(3):472. doi: 10.3390/ph19030472 (PMC13029704; doi:10.3390/ph19030472)
Supplement: Supplementary file 1 [file pharmaceuticals-19-00472-s001.zip]

Archive with 1 entries (1 files):
- pharmaceuticals-4150050-supplementary.pdf
